# Supplementary material for: Effects of Empagliflozin Combined with Anaerobic, Aerobic, and Endurance Swimming Protocols on Cardiac Structure and Electrophysiology in Healthy Rats
Source: J Clin Med. 2026 Jun 19;15(12):4773. doi: 10.3390/jcm15124773 (PMC13302322; doi:10.3390/jcm15124773)
Supplement: Supplementary file 1 [file jcm-15-04773-s001.zip]

Archive with 1 entries (1 files):
- jcm-4360382-supplementary.pdf
